# Supplementary material for: How to account for the uncertainty from standard toxicity tests in species sensitivity distributions: An example in non-target plants
Source: PLoS One. 2021 Jan 7;16(1):e0245071. doi: 10.1371/journal.pone.0245071 (PMC7790375; doi:10.1371/journal.pone.0245071)
Supplement: S1 Archive — It is a zip file containing seven folders (one folder per case study). Each folder contains five files report_xxx.pdf with detailed results of the dose-response analyses, one file corresponding to does-response analysis per endpoint. It also contains one file ER50_censoring.pdf for censored ER50 and one file SSD_analyses.pdf for results of SSD analyses. (ZIP) [file pone.0245071.s004.zip]

Archive with 56 entries (49 files):
- S1_archive/Study1/
- S1_archive/Study1/ER50_censoring.pdf
- S1_archive/Study1/report_SE_emergence.pdf
- S1_archive/Study1/report_SE_survival.pdf
- S1_archive/Study1/report_SE_weight.pdf
- S1_archive/Study1/report_VV_survival.pdf
- S1_archive/Study1/report_VV_weight.pdf
- S1_archive/Study1/SSD_analyses.pdf
- S1_archive/Study2/
- S1_archive/Study2/ER50_censoring.pdf
- S1_archive/Study2/report_SE_emergence.pdf
- S1_archive/Study2/report_SE_survival.pdf
- S1_archive/Study2/report_SE_weight.pdf
- S1_archive/Study2/report_VV_survival.pdf
- S1_archive/Study2/report_VV_weight.pdf
- S1_archive/Study2/SSD_analyses.pdf
- S1_archive/Study3/
- S1_archive/Study3/ER50_censoring.pdf
- S1_archive/Study3/report_SE_emergence.pdf
- S1_archive/Study3/report_SE_survival.pdf
- S1_archive/Study3/report_SE_weight.pdf
- S1_archive/Study3/report_VV_survival.pdf
- S1_archive/Study3/report_VV_weight.pdf
- S1_archive/Study3/SSD_analyses.pdf
- S1_archive/Study4/
- S1_archive/Study4/ER50_censoring.pdf
- S1_archive/Study4/report_SE_emergence.pdf
- S1_archive/Study4/report_SE_survival.pdf
- S1_archive/Study4/report_SE_weight.pdf
- S1_archive/Study4/report_VV_survival.pdf
- S1_archive/Study4/report_VV_weight.pdf
- S1_archive/Study4/SSD_analyses.pdf
- S1_archive/Study5/
- S1_archive/Study5/ER50_censoring.pdf
- S1_archive/Study5/report_SE_emergence.pdf
- S1_archive/Study5/report_SE_survival.pdf
- S1_archive/Study5/report_SE_weight.pdf
- S1_archive/Study5/report_VV_survival.pdf
- S1_archive/Study5/report_VV_weight.pdf
- S1_archive/Study5/SSD_analyses.pdf
- S1_archive/Study6/
- S1_archive/Study6/ER50_censoring.pdf
- S1_archive/Study6/report_SE_emergence.pdf
- S1_archive/Study6/report_SE_survival.pdf
- S1_archive/Study6/report_SE_weight.pdf
- S1_archive/Study6/report_VV_survival.pdf
- S1_archive/Study6/report_VV_weight.pdf
- S1_archive/Study6/SSD_analyses.pdf
- S1_archive/Study7/
- S1_archive/Study7/ER50_censoring.pdf
- S1_archive/Study7/report_SE_emergence.pdf
- S1_archive/Study7/report_SE_survival.pdf
- S1_archive/Study7/report_SE_weight.pdf
- S1_archive/Study7/report_VV_survival.pdf
- S1_archive/Study7/report_VV_weight.pdf
- S1_archive/Study7/SSD_analyses.pdf
